# Supplementary material for: Biomechanical and biochemical properties of the thoracic aorta in warmblood horses, Friesian horses, and Friesians with aortic rupture
Source: BMC Vet Res. 2015 Nov 18;11:285. doi: 10.1186/s12917-015-0597-0 (PMC4652382; doi:10.1186/s12917-015-0597-0)
Supplement: Additional file 1: — Summary of the biomechanical and biochemical properties of the equine thoracic aorta in the 3 groups of horses. (XLSX 26 kb) [file 12917_2015_597_MOESM1_ESM.xlsx]

## Sheet: Blad1
horse	gender	age	location	shape	dogbone	rectangle	E10	E20	E30	E40	τr	Elastin %	Collagen %
A1	G	4	LA									50.8	20.4
			T1	R		0.272253347	0.134574729	0.242243898	0.428474769	0.796661774	2714939544	42.7	16.4
			T1	R		0.34447845	0.10828156	0.188440415	0.398313642	0.702637594	2227483579
			T2									46.8	35.8
A2	M	4	LA									41.8	16.9
			T1	D	0.215916304							37.5	12.4
			T1	R		0.138497522	0.099066654	0.150848103	0.323152818	0.534314813	4785531863
			T2	D	0.944032418							53.5	38.6
			T2	R		0.69029674	0.120360058	0.457383372	1289122146	292263333	2677596933
A3	M	4	LA	R		0.19865627	0.04663399	0.084959836	0.131975562	0.230837915	8022728769	47.7	17.5
			T1	D	0.338983176							44.4	15.1
			T1	R		0.292563093	0.118870802	0.204520497	0.292623916	0.554479452	4289987379
			T2	D	0.440061872							43.4	21.6
			T2	R		0.655673273	0.057799281	0.177943417	0.24321152	0.642943799	6780290165
A4	G	7	LA									43.1	15.3
			T1	D	0.156388122								12.7
			T1	R		0.123694127	0.070169809	0.137136754	0.233359939	0.443457613	3235591016
			T2	R		0.588127934	0.077691467	0.224975804	0.69955863	3128182682	2463538501	28.7	30.7
A5	G	4	LA	R		0.222696532	0.081585723	0.12806133	0.239897092	0.405759241	3759495054	37.3	23.1
			T1	R		0.300826126	0.015034135	0.093468614	0.212019175	0.420190057	3091657303	40.4
			T2	R		0.825593084	0.137445736	0.355567413	1005600205	1791730174	4241952038	38.3	44
A6	M	6	LA									67.8	27.2
			T1									33.3	24.4
			T2
A7	S	10	LA									55	21.7
			T1										16.7
			T2										32.2
A8	G	4	LA									69.6	18.9
			T1
			T2									36.1	25.4
NA1	M	3	LA	R		0.365912745	0.14941032	0.201056016	0.313562226	0.66023237	3341658623	33.3	23.1
			LA	D	0.840563286
			T1	D	0.416670414							31.6	14.2
			T1	R		1827993865	0.111335506	0.182554698	0.616348914	2489100474	4527052309
			T2	R		0.314137643	0.098810361	0.179916597	0.29477798	0.381963163	499080585	52	29.5
			T2	D	0.608441959
NA2	M	9	LA	D	0.294177716								15.1
			LA	R		0.330770535	0.132874703	0.186360342	0.279576283	0.582264493	438510973
			T1	D	0.297318573							42.9	15.9
			T1	R		0.244378448	0.09022988	0.16206042	0.284899293	0.585651149	3406325369
			T2	D	0.755906089
			T2	R		0.891503112	0.163932242	0.247402202	1212389752	0.801922538	3100335757
NA3	M	6	LA	D	0.554579856							33.8	12.1
			LA	R		0.234694023	0.12252886	0.116372178	0.246239816	0.404674162	6678963271
			T1	D	0.456207727							40.3	13.8
			T1	R		0.296032755	0.106608142	0.183200258	0.386836479	0.542217989	5010394094
			T2	D	0.630840457							26.2	13.6
			T2	R		1358184303	0.056785819	0.191354621	0.6929257	2331772632	3556614451
NA4	M	5	LA	D	0.319580107							40.1	15.7
			LA	R		0.263084608	0.135677388	0.208688218	0.263415382	0.412738759	6229246537
			T1	D	0.41480826								13.7
			T1	R		0.348424141	0.142793021	0.224032799	0.425571785	1240432761	3472860275
			T2	R		1202326101	0.275021025	0.396631958	1116016634	2975862566	4466390722	36.7	30.1
NA5	M	1	LA	R		0.279045263	0.092958243	0.186469505	0.24349678	0.613976915	5004248015	45.4
			T1	D	0.230808336							34.8	12.3
			T1	R		0.234783242	0.091025384	0.184357693	0.337764142	0.852450732	4520824688
			T2	D	0.657894979							37.4	24.3
			T2	R		1024830963	0.127204359	0.411863731	1224019984	4668853722	2532159679
NA6	G	7	LA	D	0.195802797							38.5	14.8
			LA	R		0.104109923	0.107298641	0.109018073	0.206400528	0.328679879	4422780027
			T1	D	0.189456127							36	12.6
			T1	R		0.180708357	0.115658112	0.164783099	0.254825255	0.747498947	3775432347
			T2	D	0.610354071								19
			T2	R		0.306103689	0.144934241	0.205778169	0.511892713	1613876376	2423303818
NA7	G	9	LA	D	0.206696096							31.6	13.9
			LA	R		0.258057363	0.08559499	0.123441426	0.194159228	0.383042639	4993956769
			T1	D	0.289519939							38.7	16
			T1	R		0.342169349	0.133600988	0.249794555	0.410579935	0.989753821	2827190544
			T2	D	0.704922021
			T2	R		0.486733771	0.070399079	0.192834631	0.371830522	2348716857	2345286147
NA8	M	10	LA	D	0.263551835							34.7	15.4
			LA	R		0.205509804	0.063161488	0.134089425	0.180816816	0.317695	6092486675
			T1	D	0.239721385							34.1	16.5
			T1	R		0.267649833	0.110953942	0.179756151	0.312070253	0.765172481	4032853826
			T2	D	0.701672992
			T2	R		0.673139046	0.111793409	0.150671409	0.441043747	1502828216	2860596359
NA9	M	1	LA	D	0.272324429							39	19
			LA	R		0.270283789	0.061664299	0.11897886	0.199645035	0.430618922	5994660965
			T1	D	0.358730731							53.5	18
			T1	R		0.228754307	0.08609299	0.168306377	0.281750753	0.834218619	3434879934
			T2	D	1397750179							26.2	14
			T2	R		0.476529848	0.113521498	0.274924874	0.728244712	202952276	2148246221
NA10	M	6	LA	D	0.250341171							41.6	17.5
			LA	R		0.286674136	0.119463613	0.228729989	0.346362473	0.712961127	3536869166
			T1	D	0.35128753							46.1	17.5
			T1	R		0.189519776	0.051600924	0.118359166	0.289835151	0.657548755	2566248863
			T2	D	0.511240867							39.4	26.3
			T2	R		0.661783806	0.10896568	0.204772817	0.594332516	2069399432	3533004981
WB1	M	6	LA	D	0.270194707							34.4	16.6
WB1			LA	R		0.496842326	0.167885807	0.24180942	0.414318031	0.779896695	4890057446
			T1	D	0.408957532							35.5	17.6
			T1	R		0.358695311	0.138020067	0.203109393	0.476490482	0.586160212	3305940623
			T2	D	0.452711961							30.7	28.9
			T2	R		1745501046	0.184910508	0.389627501	2084809644	7264144183	1967018672
WB2	G	8	LA	D	0.288583583							35.3	16.5
			LA	R		0.238693363	0.090917088	0.113484415	0.199407431	0.450513659	4187448992
			T1	D	0.286932279							34.6	17.9
			T1	R		0.249663182	0.125221238	0.203526178	0.616217142	1602183212	2464030169
			T2	D	0.542623919							30.6	27.1
			T2	R		0.491870969	0.138910226	0.146610031	0.367450966	2193539114	2869213866
WB3	M	10	LA	D	0.285988556							35.8	15
			LA	R		0.179840988	0.047770063	0.128063913	0.191398062	0.494427989	3587034924
			T1	D	0.266909052							30.8	17.2
			T1	R		0.148059874	0.07223434	0.150958138	0.197939204	0.560797463	3255418553
			T2	D	1206861027							30.6	27.1
			T2	R		0.605387038	0.227535775	0.46943083	1093910382	2246580018	3313786631
WB4	M	1	LA	D	0.230552552							41.2	12.7
			LA	R		0.259530602	0.151967864	0.231395279	0.385832206	0.819948299	3684088609
			T1	D	0.302889417							41.3	14.4
			T1	R		0.265940283	0.107425109	0.167844434	0.346065002	0.716513908	3317121904
			T2	D	1131138646							42.7	31.2
			T2	R		0.376844595	0.073394355	0.117919362	0.232698774	0.416025104	5373528883
WB5	M	2	LA	D	0.204617096							27.4	14.5
			LA	R		0.200580151	0.088453722	0.091420611	0.250972118	0.297368601	9074305587
			T1	D	0.506981633							31.2	15.4
			T1	R		0.35418609	0.09602996	0.18414515	0.243990103	0.473223835	7123104421
			T2	D	1002526603							37.7	44.1
			T2	R		0.856781609	0.168771485	0.125037426	0.458384063	2945283587	3368879764
WB6*	M	7	LA	D	0.251291814
			T1	D	0.203461075
WB7*	M	4	LA	R		0.17110467	0.077126316	0.082822184	0.172239309	0.239909167	5281216725
			T1	R		0.23144459	0.095702947	0.164122713	0.249586687	0.550840001	4666619103
WB8*	M	3	LA	R		0.222989849	0.089463849	0.135074141	0.23118319	0.396023725	4837066396
			T1	D	0.309491164
			T1	R		0.405977802	0.1244981	0.270373739	0.441221688	0.850502984	4627488082
WB9*	M	9	LA	R		0.147885281		0.052282886	0.152700795	0.251739143	6117445775
			T1	D	0.45756496
			T1	R		0.178444068	0.051857513	0.083044196	0.160742778	0.193623779	4195475837
WB10*	M	4	LA	R		0.19507766	0.086196825	0.06318354	0.182120143	0.310281525	4776397216
			T1	R		0.332177927	0.063221337	0.133947423	0.22000931	0.33584741	4020562702
A: affected Friesian horses / NA: nonaffected Friesian horses / WB: Warmblood horses
M: mare / S: stallion / G: gelding
LA: ligamentum arteriosum / T1: mid thoracic aorta / T2: caudal end thoracic aorta
R: rectangle / D: dogbone
*: samples derived from slaughter house
